# Supplementary material for: Association Between Exposure to Per- and Polyfluoroalkyl Substances and Birth Outcomes: A Systematic Review and Meta-Analysis
Source: Front Public Health. 2022 Mar 24;10:855348. doi: 10.3389/fpubh.2022.855348 (PMC8988915; doi:10.3389/fpubh.2022.855348)
Supplement: Supplementary file 1 [file Table_1.xlsx]

## Sheet: 计算方法
1.ln(orstd)=ln(orori)*ori/std (orstd=e^(ln(orori)*ori)
2.loga(ora)=logb(orb) (ora=a^(logb(orb)) (orstd=e^(logori(ororin))
3.ORstd=e^(lnORori * e/ori)

## Sheet: PFAS
		Orginal effect estimates						Standardized effect estimates
		Continuous exposure			Categorical exposure			Continuous exposure			Categorical exposure
Study	Increment (ng/ml)	Regression Coefficients	LowerCI	UpperCI	Regression Coefficients	LowerCI	UpperCI	Regression Coefficients	LowerCI	UpperCI	Regression Coefficients	LowerCI	UpperCI
49	or				2.08	0.74	5.82				2.08	0.74	5.82

## Sheet: PFOA
		Orginal effect estimates						Standardized effect estimates
		Continuous exposure			Categorical exposure			Continuous exposure			Categorical exposure
Study	Increment (ng/ml)	Regression Coefficients	LowerCI	UpperCI	Regression Coefficients	LowerCI	UpperCI	Regression Coefficients	LowerCI	UpperCI	Regression Coefficients	LowerCI	UpperCI		2.71828
2	or				1.71	0.55	5.28				1.71	0.55	5.28
7	rr e				1.31	0.38	4.45				1.31	0.38	4.45
10	or e	0.64	0.4	1.02				0.64	0.4	1.02
13	or 100ng	0.97	0.93	1.02	1	0.8	1.1	0.999695	0.999275	1.0002	1	0.8	1.1	100
14	or				0.1	0.03	0.6				0.1	0.03	0.6
16	or e for cont/non for cate	0.93	0.78	1.1	1.01	0.55	1.86	0.93	0.78	1.1	1.01	0.55	1.86
31	or 2	0.9	0.6	1.35				0.866581	0.499432	1.50363				2
38	or 2	1.1	0.8	1.5	1.9	1	3.6	1.1383	0.73839	1.73513	1.9	1	3.6	2
40	or iqr	1	0.9	1.3	1.2	0.7	2.2	1	0.972654	1.07148	1.2	0.7	2.2	3.8
49	or				2.37	0.88	6.38				2.37	0.88	6.38
51	or e	0.92	0.61	1.33				0.92	0.61	1.33
53	or 10	1.08	0.41	1.6	1.02	0.55	1.88	1.1939	0.1284	2.9512	1.0467	0.2524	4.2783	10
55	or 0.5	1.82	0.85	3.91				3.3124	0.7225	15.2881				0.5
								1	0.972654	1.07148	1.04915	0.910409	1.23058
								0.866581	0.499432	1.50363	#NUM!	#NUM!	#NUM!
								1.1383	0.73839	1.73513	2.39257	1	5.70287
								1.02114	0.784772	1.13628	1.0054	0.850008	1.1872
								3.3124	0.7225	15.2881

## Sheet: PFOS
		Orginal effect estimates						Standardized effect estimates
		Continuous exposure			Categorical exposure			Continuous exposure			Categorical exposure
Study	Increment (ng/ml)	Regression Coefficients	LowerCI	UpperCI	Regression Coefficients	LowerCI	UpperCI	Regression Coefficients	LowerCI	UpperCI	Regression Coefficients	LowerCI	UpperCI
2	or				1.43	0.5	4.11				1.43	0.5	4.11
7	rr e				1.11	0.36	3.38				1.11	0.36	3.38
10	or e	2.45	1.47	4.08				2.45	1.47	4.08
14	or				0.3	0.1	1				0.3	0.1	1
16	or e for cont/non for cate	1.02	0.87	1.35	1.07	0.58	1.95	1.02	0.87	1.35	1.07	0.58	1.95
31	or 2	1.1	0.7	1.74				1.1383	0.615838	2.12295				2
38	or 2	1.5	1.1	2.2	1.9	1	3.5	1.73513	1.1383	2.92012	2.39257	1	5.48864	2
40	or iqr	1.1	1	1.3	2.4	1.3	4.4	1.00597	1	1.01653	1.05624	1.01653	1.09702	16
49	or				1.87	0.72	4.88				1.87	0.72	4.88
51	or e	0.86	0.63	1.17				0.86	0.63	1.17
53	or 10	1.3	0.76	2.21	1.35	0.74	2.45	1.07392	0.928115	1.24055	1.085	0.921411	1.27581	10
55	or 0.5	1.96	0.9	4.26				3.8416	0.81	18.1476				0.5
								1.00597	1	1.01653	1.05624	1.01653	1.09702
								1.1383	0.615838	2.12295	#NUM!	#NUM!	#NUM!
								1.73513	1.1383	2.92012	2.39257	1	5.48864
								1.07392	0.928115	1.24055	1.085	0.921411	1.27581
								3.8416	0.81	18.1476

## Sheet: PFDA
		Orginal effect estimates						Standardized effect estimates
		Continuous exposure			Categorical exposure			Continuous exposure			Categorical exposure
Study	Increment (ng/ml)	Regression Coefficients	LowerCI	UpperCI	Regression Coefficients	LowerCI	UpperCI	Regression Coefficients	LowerCI	UpperCI	Regression Coefficients	LowerCI	UpperCI
38	or 2	1.7	1.2	2.5	1.6	0.8	3	2.0569	1.2812	3.47421	1.89421	0.73839	4.45118	2
51	or e	0.88	0.66	1.17				0.88	0.66	1.17
								2.0569	1.2812	3.47421	1.89421	0.73839	4.45118

## Sheet: PFHxS
		Orginal effect estimates						Standardized effect estimates
		Continuous exposure			Categorical exposure			Continuous exposure			Categorical exposure
Study	Increment (ng/ml)	Regression Coefficients	LowerCI	UpperCI	Regression Coefficients	LowerCI	UpperCI	Regression Coefficients	LowerCI	UpperCI	Regression Coefficients	LowerCI	UpperCI
7	rr e				0.31	0.11	0.9				0.31	0.11	0.9
31	or 2	0.85	0.63	1.13				0.801808	0.533673	1.1807				2
38	or 2	1.1	0.8	1.5	1	0.5	2.3	1.1383	0.73839	1.73513	1	0.5	2.3	2
40	or iqr	1	0.9	1.1	1.3	0.7	2.2	1	0.953238	1.04427	1.3	0.7	2.2	2.2
49	or				1.15	0.38	3.41				1.15	0.38	3.41
51	or e	1.16	0.79	1.71				1.16	0.79	1.71
							1	0.953238	1.04427	1.12666	0.850335	1.43102
								0.801808	0.533673	1.1807	#NUM!	#NUM!	#NUM!
								1.1383	0.73839	1.73513	1	0.389814	3.10198

## Sheet: PFUnDA
		Orginal effect estimates						Standardized effect estimates
		Continuous exposure			Categorical exposure			Continuous exposure			Categorical exposure
Study	Increment (ng/ml)	Regression Coefficients	LowerCI	UpperCI	Regression Coefficients	LowerCI	UpperCI	Regression Coefficients	LowerCI	UpperCI	Regression Coefficients	LowerCI	UpperCI
10	or e	0.87	0.64	1.16				0.87	0.64	1.16
51	or e	0.82	0.61	1.1				0.82	0.61	1.1

## Sheet: PFNA
		Orginal effect estimates						Standardized effect estimates
		Continuous exposure			Categorical exposure			Continuous exposure			Categorical exposure
Study	Increment (ng/ml)	Regression Coefficients	LowerCI	UpperCI	Regression Coefficients	LowerCI	UpperCI	Regression Coefficients	LowerCI	UpperCI	Regression Coefficients	LowerCI	UpperCI
10	or e	0.88	0.71	1.11				0.88	0.71	1.11
31	or 2	0.87	0.62	1.22				0.827557	0.522193	1.31031				2
38	or 2	1.4	0.9	2.1	1.7	0.8	3.3	1.57982	0.866581	2.7412	2.0569	0.73839	5.0668	2
40	or iqr	1.2	1	1.4	1.7	0.9	3	1.57744	1	2.3191	3.7681	0.768433	15.5885	0.4
49	or				2.06	0.72	5.89				2.06	0.72	5.89
51	or e	0.86	0.61	1.2				0.86	0.61	1.2
								1.57744	1	2.3191	3.7681	0.768433	15.5885
								0.827557	0.522193	1.31031	#NUM!	#NUM!	#NUM!
								1.57982	0.866581	2.7412	2.0569	0.73839	5.0668

## Sheet: Me-PFOSA-AcOH
		Orginal effect estimates						Standardized effect estimates
		Continuous exposure			Categorical exposure			Continuous exposure			Categorical exposure
Study	Increment (ng/ml)	Regression Coefficients	LowerCI	UpperCI	Regression Coefficients	LowerCI	UpperCI	Regression Coefficients	LowerCI	UpperCI	Regression Coefficients	LowerCI	UpperCI
49	OR				1.14	0.49	2.63				1.14	0.49	2.63

## Sheet: PFHpS
		Orginal effect estimates						Standardized effect estimates
		Continuous exposure			Categorical exposure			Continuous exposure			Categorical exposure
Study	Increment (ng/ml)	Regression Coefficients	LowerCI	UpperCI	Regression Coefficients	LowerCI	UpperCI	Regression Coefficients	LowerCI	UpperCI	Regression Coefficients	LowerCI	UpperCI
38	or 2	1.5	1	2.1	1.8	0.8	3.7	1.73513	1	2.7412	2.22306	0.73839	5.91924	2
								1.73513	1	2.7412	2.22306	0.73839	5.91924

[truncated: 3 more sheets: PFHpA, PFBS, PFDoDA]
