# Supplementary material for: Association Between Exposure to Per- and Polyfluoroalkyl Substances and Birth Outcomes: A Systematic Review and Meta-Analysis
Source: Front Public Health. 2022 Mar 24;10:855348. doi: 10.3389/fpubh.2022.855348 (PMC8988915; doi:10.3389/fpubh.2022.855348)
Supplement: Supplementary file 2 [file Table_2.xlsx]

## Sheet: PFOA
		Orginal effect estimates						Standardized effect estimates
		Continuous exposure			Categorical exposure			Continuous exposure			Categorical exposure
Study	Increment (ng/ml)	Regression Coefficients	LowerCI	UpperCI	Regression Coefficients	LowerCI	UpperCI	Regression Coefficients	LowerCI	UpperCI	Regression Coefficients	LowerCI	UpperCI			2.71828
40	pre-iqr (3.8 ng/mL)	-0.02	-0.08	0.03	-0.07	-0.21	0.07	-0.0143067	-0.057227	0.0214601	-0.07	-0.21	0.07	3.8
41	log2	-0.11	-0.27	0.05	-0.46	-0.78	-0.14	-0.149506	-0.366968	0.067957	-0.46	-0.78	-0.14	2

## Sheet: PFOS
		Orginal effect estimates						Standardized effect estimates
		Continuous exposure			Categorical exposure			Continuous exposure			Categorical exposure
Study	Increment (ng/ml)	Regression Coefficients	LowerCI	UpperCI	Regression Coefficients	LowerCI	UpperCI	Regression Coefficients	LowerCI	UpperCI	Regression Coefficients	LowerCI	UpperCI		2.71828
40	pre-iqr (16.0 ng/mL)	-0.04	-0.08	0.01	-0.13	-0.26	0	-0.0025	-0.005	0.000625	-0.13	-0.26	0	16
39	pre-iqr (16.1ng/ml)	-0.03	-0.07	0.02				-0.001875	-0.004375	0.00125	0	0	0	16
41	log2	-0.09	-0.25	0.07	-0.33	-0.65	-0.01	-0.122323	-0.339785	0.0951399	-0.33	-0.65	-0.01	2
								-0.0025	-0.0005	0.000625	16

## Sheet: PFHxS
		Orginal effect estimates						Standardized effect estimates
		Continuous exposure			Categorical exposure			Continuous exposure			Categorical exposure
Study	Increment (ng/ml)	Regression Coefficients	LowerCI	UpperCI	Regression Coefficients	LowerCI	UpperCI	Regression Coefficients	LowerCI	UpperCI	Regression Coefficients	LowerCI	UpperCI		2.71828
40	pre-iqr (2.2 ng/mL)	0	-0.03	0.02	0	-0.14	0.13	0	-0.0136364	0.00909091	0	-0.14	0.13	2.2
41	2	-0.08	-0.2	0.04	-0.16	-0.49	0.16	-0.108731	-0.271828	0.0543656	-0.16	-0.49	0.16	2

## Sheet: PFNA
		Orginal effect estimates						Standardized effect estimates
		Continuous exposure			Categorical exposure			Continuous exposure			Categorical exposure
Study	Increment (ng/ml)	Regression Coefficients	LowerCI	UpperCI	Regression Coefficients	LowerCI	UpperCI	Regression Coefficients	LowerCI	UpperCI	Regression Coefficients	LowerCI	UpperCI		2.71828
40	iqr (0.4 ng/mL)	-0.06	-0.11	-0.01	-0.15	-0.3	-0.01	-0.15	-0.275	-0.025	-0.15	-0.3	-0.01	0.4
41	2	-0.01	-0.22	0.2	-0.19	-0.51	0.13	-0.0135914	-0.299011	0.271828	-0.19	-0.51	0.13	2
