# Supplementary material for: Association Between Exposure to Per- and Polyfluoroalkyl Substances and Birth Outcomes: A Systematic Review and Meta-Analysis
Source: Front Public Health. 2022 Mar 24;10:855348. doi: 10.3389/fpubh.2022.855348 (PMC8988915; doi:10.3389/fpubh.2022.855348)
Supplement: Supplementary file 3 [file Table_3.xlsx]

## Sheet: PFSA
		Orginal effect estimates						Standardized effect estimates
		Continuous exposure			Categorical exposure			Continuous exposure			Categorical exposure
Study	Increment (ng/ml)	Regression Coefficients	LowerCI	UpperCI	Regression Coefficients	LowerCI	UpperCI	Regression Coefficients	LowerCI	UpperCI	Regression Coefficients	LowerCI	UpperCI
50	e	0	-0.02	0.02				0	-0.02	0.02

## Sheet: PFCA
		Orginal effect estimates						Standardized effect estimates
		Continuous exposure			Categorical exposure			Continuous exposure			Categorical exposure
Study	Increment (ng/ml)	Regression Coefficients	LowerCI	UpperCI	Regression Coefficients	LowerCI	UpperCI	Regression Coefficients	LowerCI	UpperCI	Regression Coefficients	LowerCI	UpperCI
50	e	0.03	-0.01	0.07				0.03	-0.01	0.07

## Sheet: PFAS
		Orginal effect estimates						Standardized effect estimates
		Continuous exposure			Categorical exposure			Continuous exposure			Categorical exposure
Study	Increment (ng/ml)	Regression Coefficients	LowerCI	UpperCI	Regression Coefficients	LowerCI	UpperCI	Regression Coefficients	LowerCI	UpperCI	Regression Coefficients	LowerCI	UpperCI
49					-0.21	-0.72	0.3				-0.21	-0.72	0.3
50	e	0.004	-0.01	0.02				0.004	-0.01	0.02

## Sheet: PFOS
		Orginal effect estimates						Standardized effect estimates
		Continuous exposure			Categorical exposure			Continuous exposure			Categorical exposure
Study	Increment (ng/ml)	Regression Coefficients	LowerCI	UpperCI	Regression Coefficients	LowerCI	UpperCI	Regression Coefficients	LowerCI	UpperCI	Regression Coefficients	LowerCI	UpperCI		2.71828
1	e day	1.1	-1.2	3.4	0.9	-1.1	2.9	0.157143	-0.171429	0.485714	0.9	-1.1	2.9	7
7	e				0.046	-0.51	0.6				0.046	-0.51	0.6
10	e	-0.37	-0.6	-0.13				-0.37	-0.6	-0.13
11					-0.15	-0.53	0.23				-0.15	-0.53	0.23
28 Norway	e	-0.01	-0.3	0.3				-0.01	-0.3	0.3
28 Sweden	e	-0.4	-0.9	0.2				-0.4	-0.9	0.2
29	e	0.11	-0.06	0.29				0.11	-0.06	0.29
31	2	-0.06	-0.19	0.06				-0.0815485	-0.258237	0.0815485				2
38	day 2	-1.1	-1.7	-0.4	-1.5	-2.6	-0.5	-0.213579	-0.330077	-0.0776652	-1.5	-2.6	-0.5	7	2
40	iqr	-0.08	-0.17	0.02	-0.36	-0.64	-0.09	-0.005	-0.010625	0.00125	-0.36	-0.64	-0.09	16
49					-0.08	-0.59	0.43				-0.08	-0.59	0.43
50	e	0.001	-0.02	0.03				0.001	-0.02	0.03
51	e	0.02	-0.08	0.12				0.02	-0.08	0.12

## Sheet: PFOA
		Orginal effect estimates						Standardized effect estimates
		Continuous exposure			Categorical exposure			Continuous exposure			Categorical exposure
Study	Increment (ng/ml)	Regression Coefficients	LowerCI	UpperCI	Regression Coefficients	LowerCI	UpperCI	Regression Coefficients	LowerCI	UpperCI	Regression Coefficients	LowerCI	UpperCI		2.71828
1	e day	1.9	-1.3	5	1	-0.7	2.8	0.271429	-0.185714	0.714286	0.142857	-0.1	0.4	7
7	e				-0.086	-0.62	0.45				-0.086	-0.62	0.45
10	e	0.06	-0.14	0.26				0.06	-0.14	0.26
11					-0.34	-0.73	0.05				-0.34	-0.73	0.05
15	10 day	-15.99	-27.72	-4.25				-0.620933	-1.07644	-0.165039				7	10
28 Norway	e	-0.2	-0.6	0.2				-0.2	-0.6	0.2
28 Sweden	e	-0.3	-0.9	0.3				-0.3	-0.9	0.3
29	e	0.16	-0.02	0.33				0.16	-0.02	0.33
31	2	-0.05	-0.16	0.07				-0.067957	-0.217463	0.0951399				2
38	day 2	-0.4	-1	0.3	-1.7	-2.9	-0.6	-0.0776652	-0.194163	0.0582489	-1.7	-2.9	-0.6	7	2
40	iqr	-0.05	-0.16	0.06	-0.04	-0.33	0.24	-0.0131579	-0.0421053	0.0157895	-0.04	-0.33	0.24	3.8
49					-0.1	-0.63	0.43				-0.1	-0.63	0.43
50	e	0.45	0.17	0.74				0.45	0.17	0.74
51	e	0	-0.14	0.13				0	-0.14	0.13

## Sheet: PFHxS
		Orginal effect estimates						Standardized effect estimates
		Continuous exposure			Categorical exposure			Continuous exposure			Categorical exposure
Study	Increment (ng/ml)	Regression Coefficients	LowerCI	UpperCI	Regression Coefficients	LowerCI	UpperCI	Regression Coefficients	LowerCI	UpperCI	Regression Coefficients	LowerCI	UpperCI		2.71828
7	e	0.5	-0.028	1.02				0.5	-0.028	1.02
11					-0.24	-0.62	0.14				-0.24	-0.62	0.14
29	e	0.12	-0.03	0.27				0.12	-0.03	0.27
31	2	-0.01	-0.1	0.09				-0.0135914	-0.135914	0.122323				2
38	day 2	-0.2	-0.8	0.4	-0.9	-2.3	0.5	-0.0388326	-0.15533	0.0776652	-0.9	-2.3	0.5	7	2
40	iqr	0.02	-0.04	0.07	-0.1	-0.37	0.17	0.00909091	-0.0181818	0.0318182	-0.1	-0.37	0.17	2.2
49					0.09	-0.47	0.65				0.09	-0.47	0.65
50	e	-0.32	-0.718	0.08				-0.32	-0.718	0.08
51	e	-0.02	-0.14	0.11				-0.02	-0.14	0.11

## Sheet: PFHpS
		Orginal effect estimates						Standardized effect estimates
		Continuous exposure			Categorical exposure			Continuous exposure			Categorical exposure
Study	Increment (ng/ml)	Regression Coefficients	LowerCI	UpperCI	Regression Coefficients	LowerCI	UpperCI	Regression Coefficients	LowerCI	UpperCI	Regression Coefficients	LowerCI	UpperCI		2.71828
38	day 2	-1.2	-1.9	-0.5	-2	-3.3	-0.7	-0.232996	-0.36891	-0.0970815	-2	-3.3	-0.7	7	2
50	e	-0.15	-1.34	1.05				-0.15	-1.34	1.05

## Sheet: PFNA
		Orginal effect estimates						Standardized effect estimates
		Continuous exposure			Categorical exposure			Continuous exposure			Categorical exposure
Study	Increment (ng/ml)	Regression Coefficients	LowerCI	UpperCI	Regression Coefficients	LowerCI	UpperCI	Regression Coefficients	LowerCI	UpperCI	Regression Coefficients	LowerCI	UpperCI		2.71828
10	e	0.04	-0.06	0.14				0.04	-0.06	0.14
29	e	-0.02	-0.19	0.16				-0.02	-0.19	0.16
31	2	0	-0.11	0.11				0	-0.149506	0.149506				2
38	day 2	-1	-1.7	-0.3	-1.5	-2.8	-0.2	-0.194163	-0.330077	-0.0582489	-1.5	-2.8	-0.2	7	2
40	iqr	-0.07	-0.17	0.02	-0.07	-0.37	0.22	-0.175	-0.425	0.05	-0.07	-0.37	0.22	0.4
49					-0.3	-0.88	0.28				-0.3	-0.88	0.28
50	e	0.002	-0.2	0.21				0.002	-0.2	0.21
51	e	0.03	-0.08	0.13				0.03	-0.08	0.13

## Sheet: PFDA
		Orginal effect estimates						Standardized effect estimates
		Continuous exposure			Categorical exposure			Continuous exposure			Categorical exposure
Study	Increment (ng/ml)	Regression Coefficients	LowerCI	UpperCI	Regression Coefficients	LowerCI	UpperCI	Regression Coefficients	LowerCI	UpperCI	Regression Coefficients	LowerCI	UpperCI		2.71828
29	e	0.1	-0.09	0.29				0.1	-0.09	0.29
38	day 2	-0.6	-1.3	0.1	-0.5	-1.8	0.8	-0.116498	-0.252412	0.0194163	-0.5	-1.8	0.8	7	2
50	e	0.03	-0.21	0.27				0.03	-0.21	0.27
51	e	0.04	-0.05	0.13				0.04	-0.05	0.13

## Sheet: PFUnDA
		Orginal effect estimates						Standardized effect estimates
		Continuous exposure			Categorical exposure			Continuous exposure			Categorical exposure
Study	Increment (ng/ml)	Regression Coefficients	LowerCI	UpperCI	Regression Coefficients	LowerCI	UpperCI	Regression Coefficients	LowerCI	UpperCI	Regression Coefficients	LowerCI	UpperCI
10	e	-0.05	-0.2	0.09				-0.05	-0.2	0.09
29	e	0.09	-0.07	0.25				0.09	-0.07	0.25
50	e	0.02	-0.05	0.09				0.02	-0.05	0.09
51	e	0.06	-0.03	0.15				0.06	-0.03	0.15

[truncated: 5 more sheets: PFHpA, Et-PFOSA-AcOH, PFBA, PFBS, PFDoDA]
