# Supplementary material for: Association Between Exposure to Per- and Polyfluoroalkyl Substances and Birth Outcomes: A Systematic Review and Meta-Analysis
Source: Front Public Health. 2022 Mar 24;10:855348. doi: 10.3389/fpubh.2022.855348 (PMC8988915; doi:10.3389/fpubh.2022.855348)
Supplement: Supplementary file 4 [file Table_4.xlsx]

## Sheet: PFCA
		Orginal effect estimates						Standardized effect estimates
		Continuous exposure			Categorical exposure			Continuous exposure			Categorical exposure
Study	Increment (ng/ml)	Regression Coefficients	LowerCI	UpperCI	Regression Coefficients	LowerCI	UpperCI	Regression Coefficients	LowerCI	UpperCI	Regression Coefficients	LowerCI	UpperCI
50	e	-10.2	-21.83	1.45				-10.2	-21.83	1.45

## Sheet: PFSA
		Orginal effect estimates						Standardized effect estimates
		Continuous exposure			Categorical exposure			Continuous exposure			Categorical exposure
Study	Increment (ng/ml)	Regression Coefficients	LowerCI	UpperCI	Regression Coefficients	LowerCI	UpperCI	Regression Coefficients	LowerCI	UpperCI	Regression Coefficients	LowerCI	UpperCI
50	e	-4.9	-11.7	1.78				-4.9	-11.7	1.78

## Sheet: PFAS
		Orginal effect estimates						Standardized effect estimates
		Continuous exposure			Categorical exposure			Continuous exposure			Categorical exposure
Study	Increment (ng/ml)	Regression Coefficients	LowerCI	UpperCI	Regression Coefficients	LowerCI	UpperCI	Regression Coefficients	LowerCI	UpperCI	Regression Coefficients	LowerCI	UpperCI
36	2	-169	-359	21				-229.695	-487.932	28.542				2	2.71828
37					-32.12	-156.5	92.3				-32.12	-156.5	92.3
42	iqr	-11	-48	27				-11	-48	27
50	e	-3.66	-8.11	0.8				-3.66	-8.11	0.8

## Sheet: PFOS
		Orginal effect estimates						Standardized effect estimates
		Continuous exposure			Categorical exposure			Continuous exposure			Categorical exposure
Study	Increment (ng/ml)	Regression Coefficients	LowerCI	UpperCI	Regression Coefficients	LowerCI	UpperCI	Regression Coefficients	LowerCI	UpperCI	Regression Coefficients	LowerCI	UpperCI
1	e	-69	-149	10	-58	-125	9	-69	-149	10	-58	-125	9
3					-10.8	-33.4	111.8				-10.8	-33.4	111.8
6	10	-148.8	-297	-0.5				-40.448	-80.733	-0.135914				10	2.71828
7	e				71.25	-54.97	197.48				71.25	-54.97	197.48
10	e	-110.2	-176	-44.5				-110.2	-176	-44.5
11					-140.01	-238.14	-41.89				-140.01	-238.14	-41.89
16	e for cont/non-trans for cate	-29	-66	7	-54	-128	17	-29	-66	7	-54	-128	17
19		-0.03	-0.091	0.03				-0.03	-0.091	0.03
20	0.1ng	0	-1	0	-58	-105	8	0	-10	0	-58	-105	8	0.1
21	e	-69	-231	94				-69	-231	94
22	e	-49.41	-95.57	-3.25				-49.41	-95.57	-3.25
23	e kg	-0.14	-0.33	0.03				-140	-330	30				1000
27	e kg	-0.14	-0.26	-0.01				-140	-260	-10
28 Noway	e	74	-31	178				74	-31	178
28 Sweden	e	-292	-500	-84				-292	-500	-84
29	e	-95	-154	-36				-95	-154	-36
31	2	0.44	-32.48	33.36				0.598022	-44.1449	45.3409				2
32	10	-29	-289	232				-7.88302	-78.5583	63.0641				10
34	10	160.45	-11.85	332.75				43.6148	-3.22116	90.4508
35	e	-13.8	-53.8	26.3	-71.1	-142.6	0.5	-13.8	-53.8	26.3	-71.1	-142.6	0.5
36	2	-81	-173	11				-110.09	-235.131	14.9506				2
37					-17.6	-141.2	106				-17.6	-141.2	106
38	2	-45.2	-76.8	-13.6	-48.2	-99	2.5	-61.4332	-104.382	-18.4843	-48.2	-99	2.5	2
42	irq	-17	-55	22				-4.12621	-13.3495	5.33981				4.12
45		-8.5	-15.93	-1.07	-83.88	-201.43	33.68	-8.5	-15.93	-1.07	-83.88	-201.43	33.68
46	e	-54.5	-149.07	40.06				-54.5	-149.07	40.06
47	e	-413.3	-742.1	-92.4				-413.3	-742.1	-92.4
50	e	-5.47	-12.6	1.67				-5.47	-12.6	1.67
52	10	-35	-109	39				-9.51399	-29.6293	10.6013				10
56	e	-46	-88	-3	-80	-144	-16	-46	-88	-3	-80	-144	-16
57	e	2.7	-84.3	89.7				2.7	-84.3	89.7
26 male	10	-11.15	-174.26	151.95				-3.03088	-47.3688	41.3043				10
26 female	10	94.31	-76.3	264.92				25.6361	-20.7405	72.0127				10

## Sheet: PFOA
		Orginal effect estimates						Standardized effect estimates
		Continuous exposure			Categorical exposure			Continuous exposure			Categorical exposure
Study	Increment (ng/ml)	Regression Coefficients	LowerCI	UpperCI	Regression Coefficients	LowerCI	UpperCI	Regression Coefficients	LowerCI	UpperCI	Regression Coefficients	LowerCI	UpperCI		2.71828
1	e	-104	-213	5	-58	-119	3	-104	-213	5	-58	-119	3
3					-21.3	-46.1	3.4				-21.3	-46.1	3.4
6	10	-75.1	-191.8	41.6				-20.4143	-52.1366	11.3081				10		#VALUE!
7	e				14.8	-107.29	136.89				14.8	-107.29	136.89
10	e	-19.2	-63.5	25.1				-19.2	-63.5	25.1
11					-133.45	-237.37	-29.54				-133.45	-237.37	-29.54
15	10	-267.3	-573.27	-37.18				-267.3	-573.27	-37.18
16	e for cont/non-trans for cate	-8	-28	12	0	-68	69	-8	-28	12	0	-68	69
19		-0.025	-0.09	0.04				-0.025	-0.09	0.04
20	0.1ng	1	-1	2	9	-47	64	10	-10	20	9	-47	64	0.1
21	e	-48	-203	108				-48	-203	108
22	e	-77.93	-153.56	-2.3				-77.93	-153.56	-2.3
23	e kg	-0.03	-0.25	0.18				-30	-250	180				1000
24	e 1.18ng	-63.77	-122.83	-4.71				-54.0424	-104.093	-3.99153				1.18
28 Noway	e	37	-99	174				37	-99	174
28 Sweden	e	-359	-596	-122				-359	-596	-122
29	e	-112.7	-171.9	-53.5				-112.7	-171.9	-53.5
31	2	-9.33	-38.81	20.16				-12.6808	-52.7483	27.4003				2
32	10	-197	-391	-3				-53.5502	-106.285	-0.815485				10
34	10	163.28	-127.66	454.23				44.3841	-34.7016	123.473
35	e	-51.4	-97.2	-5.7	-92.4	-166.2	-18.5	-51.4	-97.2	-5.7	-92.4	-166.2	-18.5
36	2	-11	-88	67				-14.9506	-119.604	91.0624				2
37					-26.3	-149.1	96.4				-26.3	-149.1	96.4
38	2	-35.6	-66.3	-5	-117	-172.3	-61.6	-48.3854	-90.111	-6.7957	-117	-172.3	-61.6	2
42	iqr	9	-8	26				9.78261	-8.69565	28.2609				0.92
45		13.58	-23.87	51.03	-45.96	-170.83	78.92	13.58	-23.87	51.03	-45.96	-170.83	78.92
46	e	-33.42	-149.6	82.77				-33.42	-149.6	82.77
47	e	315.5	-159.7	790.7				315.5	-159.7	790.7
50	e	-119	-202	-36.6				-119	-202	-36.6
52	10	-18.7	-69.8	32.4				-5.08319	-18.9736	8.80723				10
56	e	-68	-112	-24	-90	-159	-91	-68	-112	-24	-90	-159	-91
57	e	33.7	-83.9	151.3				33.7	-83.9	151.3
25 female	e 1000	-0.08	-0.18	0.01				-80	-180	10				1000
25 male	e 1000	0.04	-0.05	0.12				40	-50	120
26 male	10	-35.51	-198.99	127.97				-9.65262	-54.0911	34.7859				10
26 female	10	-89.51	-263.4	84.38				-24.3313	-71.5995	22.9369				10

## Sheet: PFHxS
		Orginal effect estimates						Standardized effect estimates
		Continuous exposure			Categorical exposure			Continuous exposure			Categorical exposure
Study	Increment (ng/ml)	Regression Coefficients	LowerCI	UpperCI	Regression Coefficients	LowerCI	UpperCI	Regression Coefficients	LowerCI	UpperCI	Regression Coefficients	LowerCI	UpperCI
7	e				25.99	-95.25	147.23				25.99	-95.25	147.23		2.71828
11					-107.93	-206.18	-9.69				-107.93	-206.18	-9.69
19		-0.068	-0.162	0.026				-0.068	-0.162	0.026
20	0.1ng	-5	-11	1	-49	-109	11	-50	-110	10	-49	-109	11	0.1
21	e	-103	-221	15				-103	-221	15
22	e	-60.05	-136.36	16.26				-60.05	-136.36	16.26
23	e kg	0.01	-0.17	0.21				10	-170	210				1000
29	e	-30	-83.4	23.5				-30	-83.4	23.5
31	2	-8.6	-32	14.8				-11.6886	-43.4925	20.1153				2
34	10	108.8	-53.84	271.45				29.5749	-14.6352	73.7878				10
35	e	-13.5	-50.7	23.7	-31.8	-105.8	42.2	-13.5	-50.7	23.7	-31.8	-105.8	42.2
36	2	15	-18	47				20.3871	-24.4645	63.8796				2
37					-25.1	-149.1	98.9				-25.1	-149.1	98.9
38	2	1.2	-28.3	30.7	8.6	-59.7	76.9	1.63097	-38.4637	41.7256	8.6	-59.7	76.9	2
42	iqr	5	-9	19				22.7273	-40.9091	86.3636				0.22
45		-5.23	-14.37	3.9	-53.87	-173.65	65.91	-5.23	-14.37	3.9	-53.87	-173.65	65.91
47	e	-173.8	-627.9	280.1				-173.8	-627.9	280.1
50	e	5.65	-107	119				5.65	-107	119
52	10	-3	-60.5	54.4				-0.815485	-16.4456	14.7875				10
56	e	-0.1	-38	38	-6	-69	57	-0.1	-38	38	-6	-69	57
57	e	27.6	-64.7	119.9				27.6	-64.7	119.9
26 male	10	53.72	-53.71	161.15				14.6026	-14.5999	43.8051				10
26 female	10	-24.72	-140	90.55				-6.71959	-38.0559	24.614				10

## Sheet: PFNA
		Orginal effect estimates						Standardized effect estimates
		Continuous exposure			Categorical exposure			Continuous exposure			Categorical exposure
Study	Increment (ng/ml)	Regression Coefficients	LowerCI	UpperCI	Regression Coefficients	LowerCI	UpperCI	Regression Coefficients	LowerCI	UpperCI	Regression Coefficients	LowerCI	UpperCI
10	e	6.07	-16.6	28.7				6.07	-16.6	28.7					2.71828
20	0.1ng	2	-2	7	3	-54	61	20	-20	70	30	3	-54	61
21	e	4	-161	170				4	-161	170
22	e	-77.02	-135.3	-18.73				-77.02	-135.3	-18.73
23	e kg	-0.14	-0.39	0.1				-140	-390	100				1000
29	e	-45.6	-106.9	15.8				-45.6	-106.9	15.8
31	2	-10.27	-38.14	17.61				-13.9584	-51.8376	23.9345				2
34	10	52.68	-206.01	311.36				14.3199	-55.9993	84.6364				10
35	e	-57.6	-104.1	-11.2	-92.1	-150.6	-33.6	-57.6	-104.1	-11.2	-92.1	-150.6	-33.6
36	2	-42	-108	25				-57.0839	-146.787	33.9785				2
37					80.4	-44.4	205.2				80.4	-44.4	205.2
38	2	-36.3	-70.6	-2	-81.2	-147.1	-15.4	-49.3368	-95.9553	-2.71828	-81.2	-147.1	-15.4	2
42	iqr	0	-25	25				0	-73.5294	73.5294				0.34
45		-169.58	-448.32	109.16	-133.02	-265.41	-0.64	-169.58	-448.32	109.16	-133.02	-265.41	-0.64
47	e	-307.2	-805.7	191.2				-307.2	-805.7	191.2
50	e	-39.2	-97.2	18.9				-39.2	-97.2	18.9
52	10	-96.2	-165.3	-27.1				-26.1499	-44.9332	-7.36654				10
56	e	-46	-89	-4	-33	-96	31	-46	-89	-4	-33	-96	31
57	e	-47.3	-155.6	61				-47.3	-155.6	61
25 female	e 1000	-0.08	-0.16	0				-80	-160	0				1000
25 male	e 1000	0.02	-0.06	0.11				20	-60	110

## Sheet: PFUnDA
		Orginal effect estimates						Standardized effect estimates
		Continuous exposure			Categorical exposure			Continuous exposure			Categorical exposure
Study	Increment (ng/ml)	Regression Coefficients	LowerCI	UpperCI	Regression Coefficients	LowerCI	UpperCI	Regression Coefficients	LowerCI	UpperCI	Regression Coefficients	LowerCI	UpperCI
10	e	24.7	-56	6.59				24.7	-56	6.59					2.71828
20	0.1ng	-2	-9	5	-13	-72	45	-20	-90	50	-130	-13	-72	45
21	e	102	-41	245				102	-41	245
22	e	-83.63	-153.94	-13.33				-83.63	-153.94	-13.33
23	e kg	0.02	-0.21	0.16				20	-210	160				1000
29	e	-29.7	-85.7	26.3				-29.7	-85.7	26.3
34	10	-28.87	-128.16	70.42				-7.84768	-34.8375	19.1421				10
37					112.8	-12.6	238.3				112.8	-12.6	238.3
42	iqr	-27	-53	-2				-122.727	-240.909	-9.09091				0.22
47	e	150.4	-239.6	540.5				150.4	-239.6	540.5
50	e	-11.4	-31.8	9				-11.4	-31.8	9
52	10	-62.5	-125.4	0.4				-16.9893	-34.0873	0.108731				10
56	e	-13	-49	22	-46	-110	17	-13	-49	22	-46	-110	17
57	e	-13	-113.5	87.6				-13	-113.5	87.6
25 female	e 1000	-0.06	-0.11	-0.01				-60	-110	-10				1000
25 male	e 1000	0.01	-0.04	0.06				10	-40	60

## Sheet: PFHpS
		Orginal effect estimates						Standardized effect estimates
		Continuous exposure			Categorical exposure			Continuous exposure			Categorical exposure
Study	Increment (ng/ml)	Regression Coefficients	LowerCI	UpperCI	Regression Coefficients	LowerCI	UpperCI	Regression Coefficients	LowerCI	UpperCI	Regression Coefficients	LowerCI	UpperCI		2.71828
20	0.1ng	-15	-36	5	-43	-100	14	-150	-360	50	-43	-100	14	0.1
38	2	-38.9	-72.6	-5.1	-102.6	-169	-36.2	-52.8706	-98.6736	-6.93162	-102.6	-169	-36.2	2
42	irq	-34	-78	11				-283.333	-650	91.6667				0.12
50	e	-269	-608	69.6				-269	-608	69.6

## Sheet: PFDA
		Orginal effect estimates						Standardized effect estimates
		Continuous exposure			Categorical exposure			Continuous exposure			Categorical exposure
Study	Increment (ng/ml)	Regression Coefficients	LowerCI	UpperCI	Regression Coefficients	LowerCI	UpperCI	Regression Coefficients	LowerCI	UpperCI	Regression Coefficients	LowerCI	UpperCI		2.71828
20	0.1ng	5	-4	13	2	-55	59	50	-40	130	2	-55	59	0.1
22	e	-101.24	-184.8	-17.64				-101.24	-184.8	-17.64
23	e kg	-0.12	-0.39	0.14				-120	-390	140				1000
29	e	-47.3	-112.9	18.2				-47.3	-112.9	18.2
34	10	-3.04	-129.67	123.59				-0.826358	-35.248	33.5952				10
36	2	-41	-102	18				-55.7248	-138.632	24.4645				2
37					81.4	-43.6	206.5				81.4	-43.6	206.5
38	2	-9	-43.2	25.2	-16	-80	47.9	-12.2323	-58.7149	34.2504	-21.7463	-108.731	65.1028	2
42	iqr	-5	-25	15				-31.25	-156.25	93.75				0.16
47	e	210.7	-314.3	735.8				210.7	-314.3	735.8
50	e	-27	-95.2	41.3				-27	-95.2	41.3
52	10	-72.2	-138.1	-6.3				-19.626	-37.5395	-1.71252				10
56	e	-58	-103	-13	-69	-132	-5	-58	-103	-13	-69	-132	-5
57	e	5.3	-86.72	97.28				5.3	-86.72	97.28

[truncated: 10 more sheets: PFDoDA, PFTrDA, PFHpA, PFDS, PFBA, PFDeA, PFTeA, PFHxA, PFBS, PFOSA]
