# Supplementary material for: Association Between Exposure to Per- and Polyfluoroalkyl Substances and Birth Outcomes: A Systematic Review and Meta-Analysis
Source: Front Public Health. 2022 Mar 24;10:855348. doi: 10.3389/fpubh.2022.855348 (PMC8988915; doi:10.3389/fpubh.2022.855348)
Supplement: Supplementary file 5 [file Table_5.xlsx]

## Sheet: PFAS
		Orginal effect estimates						Standardized effect estimates
		Continuous exposure			Categorical exposure			Continuous exposure			Categorical exposure
Study	Increment (ng/ml)	Regression Coefficients	LowerCI	UpperCI	Regression Coefficients	LowerCI	UpperCI	Regression Coefficients	LowerCI	UpperCI	Regression Coefficients	LowerCI	UpperCI		2.71828
36	2	-0.25	-0.87	0.37				-0.339785	-1.18245	0.502882				2
42	iqr	0	-0.1	0.1				0	-0.1	0.1

## Sheet: PFOS
		Orginal effect estimates						Standardized effect estimates
		Continuous exposure			Categorical exposure			Continuous exposure			Categorical exposure
Study	Increment (ng/ml)	Regression Coefficients	LowerCI	UpperCI	Regression Coefficients	LowerCI	UpperCI	Regression Coefficients	LowerCI	UpperCI	Regression Coefficients	LowerCI	UpperCI		2.71828
1	e	-0.32	-0.56	0.007	-0.27	-0.48	-0.06	-0.32	-0.56	0.007	-0.27	-0.48	-0.06
3					0.03	-0.2	0.27				0.03	-0.2	0.27
6	10	-0.204	-0.781	0.372				-0.0554529	-0.212298	0.10112				10
10	e	-0.25	-0.46	-0.05				-0.25	-0.46	-0.05
21	e	-0.39	-0.98	0.2				-0.39	-0.98	0.2
28 Noway	e	0.2	-0.1	0.4				0.2	-0.1	0.4
28 Sweden	e	-0.4	-0.9	0.04				-0.4	-0.9	0.04
31	2	0	-0.1	0.1				0	-0.135914	0.135914				2
36	2	0	-0.28	0.27				0	-0.380559	0.366968				2
42	iqr	-0.1	-0.2	0.1				-0.0242718	-0.0485437	0.0242718				4.12
45		-0.02	-0.04	-0.002	-0.25	-0.58	0.07	-0.02	-0.04	-0.002	-0.25	-0.58	0.07
46	e mm	0.15	-2.56	2.86				0.015	-0.256	0.286				10
52	10	-0.067	-0.418	0.283				-0.0182125	-0.113624	0.0769274				10
57	e	-10.6	-60.7	39.6				-10.6	-60.7	39.6

## Sheet: PFOA
		Orginal effect estimates						Standardized effect estimates
		Continuous exposure			Categorical exposure			Continuous exposure			Categorical exposure
Study	Increment (ng/ml)	Regression Coefficients	LowerCI	UpperCI	Regression Coefficients	LowerCI	UpperCI	Regression Coefficients	LowerCI	UpperCI	Regression Coefficients	LowerCI	UpperCI		2.71828
1	e	-0.41	-0.76	-0.07	-0.23	-0.42	-0.04	-0.41	-0.76	-0.07	-0.23	-0.42	-0.04
3					-0.14	-0.39	0.12				-0.14	-0.39	0.12
6	10	-0.051	-0.503	0.4				-0.0138632	-0.13673	0.108731				10
10	e	-0.05	-0.22	0.17				-0.05	-0.22	0.17
21	e	-0.4	-0.96	0.16				-0.4	-0.96	0.16
28 Noway	e	0.2	-0.2	0.5				0.2	-0.2	0.5
28 Sweden	e	-0.4	-1	0.1				-0.4	-1	0.1
31	2	-0.07	-0.17	0.03				-0.0951399	-0.231054	0.0407742				2
36	2	0	-0.22	0.23				0	-0.299011	0.312602				2
42	iqr	0.1	0	0.2				0.108696	0	0.217391				0.92
45		0.03	-0.07	0.13	-0.05	-0.39	0.29	0.03	-0.07	0.13	-0.05	-0.39	0.29
46	e mm	-3.7	-7	-0.4				-0.37	-0.7	-0.04				10
52	10	0.053	-0.189	0.295				0.0144069	-0.0513755	0.0801893				10
57	e	-45.9	-113.9	22				-45.9	-113.9	22
25 female	e	0.11	-0.26	0.47				0.11	-0.26	0.47
25 male	e	0.06	-0.24	0.36				0.06	-0.24	0.36

## Sheet: PFUnDA
		Orginal effect estimates						Standardized effect estimates
		Continuous exposure			Categorical exposure			Continuous exposure			Categorical exposure
Study	Increment (ng/ml)	Regression Coefficients	LowerCI	UpperCI	Regression Coefficients	LowerCI	UpperCI	Regression Coefficients	LowerCI	UpperCI	Regression Coefficients	LowerCI	UpperCI		2.71828
10	e	-0.05	-0.17	0.07				-0.05	-0.17	0.07
21	e	-0.29	-0.81	0.24				-0.29	-0.81	0.24
42	iqr	0	-0.2	0.1				0	-0.909091	0.454545				0.22
52	10	-0.204	-0.502	0.094				-0.0554529	-0.136458	0.0255518				10
57	e	-0.8	-60.9	59.3				-0.8	-60.9	59.3
25 female	e	-0.14	-0.34	0.05
25 male	e	-0.06	-0.24	0.12

## Sheet: PFHxS
		Orginal effect estimates						Standardized effect estimates
		Continuous exposure			Categorical exposure			Continuous exposure			Categorical exposure
Study	Increment (ng/ml)	Regression Coefficients	LowerCI	UpperCI	Regression Coefficients	LowerCI	UpperCI	Regression Coefficients	LowerCI	UpperCI	Regression Coefficients	LowerCI	UpperCI		2.71828
21	e	-0.31	-0.74	0.12				-0.31	-0.74	0.12
31	2	-0.01	-0.09	0.07				-0.0135914	-0.122323	0.0951399				2
36	2	0.11	0.01	0.2				0.149506	0.0135914	0.271828				2
42	iqr	0	-0.1	0.1				0	-0.454545	0.454545				0.22
45		-0.001	-0.04	0.01	-0.05	-0.37	0.28	-0.001	-0.04	0.01	-0.05	-0.37	0.28
52	10	-0.155	-0.427	0.117				-0.0421334	-0.116071	0.0318039				10
57	e	-4.9	-58.9	49.2				-4.9	-58.9	49.2

## Sheet: PFNA
		Orginal effect estimates						Standardized effect estimates
		Continuous exposure			Categorical exposure			Continuous exposure			Categorical exposure
Study	Increment (ng/ml)	Regression Coefficients	LowerCI	UpperCI	Regression Coefficients	LowerCI	UpperCI	Regression Coefficients	LowerCI	UpperCI	Regression Coefficients	LowerCI	UpperCI		2.71828
10	e	0.05	-0.04	0.13				0.05	-0.04	0.13
21	e	-0.14	-0.8	0.52				-0.14	-0.8	0.52
31	2	-0.04	-0.13	0.05				-0.0543656	-0.176688	0.067957				2
36	2	0.06	-0.14	0.25				0.0815485	-0.19028	0.339785				2
42	iqr	0	-0.1	0.2				0	-0.294118	0.588235				0.34
45		-0.51	-1.26	0.25	-0.24	-0.6	0.13	-0.51	-1.26	0.25	-0.24	-0.6	0.13
52	10	-0.297	-0.625	0.03				-0.080733	-0.169893	0.00815485				10
57	e	-5.9	-69.3	57.6				-5.9	-69.3	57.6
25 female	e	-0.28	-0.59	0.02				-0.28	-0.59	0.02
25 male	e	-0.1	-0.39	0.19				-0.1	-0.39	0.19

## Sheet: PFDA
		Orginal effect estimates						Standardized effect estimates
		Continuous exposure			Categorical exposure			Continuous exposure			Categorical exposure
Study	Increment (ng/ml)	Regression Coefficients	LowerCI	UpperCI	Regression Coefficients	LowerCI	UpperCI	Regression Coefficients	LowerCI	UpperCI	Regression Coefficients	LowerCI	UpperCI		2.71828
21	e	-0.07	-0.67	0.53				-0.07	-0.67	0.53
36	2	0.11	-0.07	0.29				0.149506	-0.0951399	0.394151				2
42	iqr	0	-0.1	0.1				0	-0.625	0.625				0.16
52	10	-0.239	-0.551	0.072				-0.0649669	-0.149777	0.0195716				10
57	e	-0.7	-55.2	53.8				-0.7	-55.2	53.8

## Sheet: PFBS
		Orginal effect estimates						Standardized effect estimates
		Continuous exposure			Categorical exposure			Continuous exposure			Categorical exposure
Study	Increment (ng/ml)	Regression Coefficients	LowerCI	UpperCI	Regression Coefficients	LowerCI	UpperCI	Regression Coefficients	LowerCI	UpperCI	Regression Coefficients	LowerCI	UpperCI
57	e	11.4	-26.1	48.9				11.4	-26.1	48.9

## Sheet: PFDoDA
		Orginal effect estimates						Standardized effect estimates
		Continuous exposure			Categorical exposure			Continuous exposure			Categorical exposure
Study	Increment (ng/ml)	Regression Coefficients	LowerCI	UpperCI	Regression Coefficients	LowerCI	UpperCI	Regression Coefficients	LowerCI	UpperCI	Regression Coefficients	LowerCI	UpperCI		2.71828
52	10	-0.264	-0.573	0.046				-0.0717626	-0.155758	0.0125041				10
57	e	-8.1	-108	91.7				-8.1	-108	91.7
25 female	e	-0.38	-0.74	-0.02				-0.38	-0.74	-0.02
25 male	e	-0.05	-0.35	0.24				-0.05	-0.35	0.24

## Sheet: PFTrDA
		Orginal effect estimates						Standardized effect estimates
		Continuous exposure			Categorical exposure			Continuous exposure			Categorical exposure
Study	Increment (ng/ml)	Regression Coefficients	LowerCI	UpperCI	Regression Coefficients	LowerCI	UpperCI	Regression Coefficients	LowerCI	UpperCI	Regression Coefficients	LowerCI	UpperCI		2.71828
52	10	-0.242	-0.557	0.073				-0.0890268	-0.204909	0.0268552				10

[truncated: 3 more sheets: PFHpS, PFHpA, PFDe]
