# Supplementary material for: Association Between Exposure to Per- and Polyfluoroalkyl Substances and Birth Outcomes: A Systematic Review and Meta-Analysis
Source: Front Public Health. 2022 Mar 24;10:855348. doi: 10.3389/fpubh.2022.855348 (PMC8988915; doi:10.3389/fpubh.2022.855348)
Supplement: Supplementary file 6 [file Table_6.xlsx]

## Sheet: PFOA
		Orginal effect estimates						Standardized effect estimates
		Continuous exposure			Categorical exposure			Continuous exposure			Categorical exposure
Study	Increment (ng/ml)	Regression Coefficients	LowerCI	UpperCI	Regression Coefficients	LowerCI	UpperCI	Regression Coefficients	LowerCI	UpperCI	Regression Coefficients	LowerCI	UpperCI
2	or				0.97	0.55	1.7				0.97	0.55	1.7
7	rr e				0.99	0.25	3.92				0.99	0.25	3.92
10	or e	1.24	0.75	2.05				1.24	0.75	2.05
14	or				1	0.3	2.8				1	0.3	2.8
28 Noway	or e	0.66	0.33	1.33				0.66	0.33	1.33
28 Sweden	or e	5.25	1.68	16.4				5.25	1.68	16.4
31	or 2	0.92	0.72	1.19				0.892858	0.639874	1.26672				2
56	or e	1.43	1.03	1.99	1.44	0.86	2.4	1.43	1.03	1.99	1.44	0.86	2.4
25 female	e	1.48	0.63	3.48
25 male	e	0.63	0.32	1.13

## Sheet: PFOS
		Orginal effect estimates						Standardized effect estimates
		Continuous exposure			Categorical exposure			Continuous exposure			Categorical exposure
Study	Increment (ng/ml)	Regression Coefficients	LowerCI	UpperCI	Regression Coefficients	LowerCI	UpperCI	Regression Coefficients	LowerCI	UpperCI	Regression Coefficients	LowerCI	UpperCI
2	or				0.98	0.58	1.65				0.98	0.58	1.65
7	rr e				0.26	0.1	0.7				0.26	0.1	0.7
10	or e	2.27	1.25	4.15				2.27	1.25	4.15
14	or				1.3	0.5	3.4				1.3	0.5	3.4
28 Noway	or e	0.71	0.42	1.2				0.71	0.42	1.2
28 Sweden	or e	2.51	0.93	6.77				2.51	0.93	6.77
31	or 2	0.92	0.7	1.22				0.892858	0.615838	1.31031				2
56	or e	1.19	0.87	1.64	1.56	1.09	2.22	1.19	0.87	1.64	1.56	1.09	2.22
								0.892858	0.615838	1.31031

## Sheet: PFHxS
		Orginal effect estimates						Standardized effect estimates
		Continuous exposure			Categorical exposure			Continuous exposure			Categorical exposure
Study	Increment (ng/ml)	Regression Coefficients	LowerCI	UpperCI	Regression Coefficients	LowerCI	UpperCI	Regression Coefficients	LowerCI	UpperCI	Regression Coefficients	LowerCI	UpperCI
7	rr e				2.35	0.63	8.72				2.35	0.63	8.72
31	or 2	0.98	0.8	1.19				0.972915	0.73839	1.26672				2
56	or e	0.96	0.72	1.27	1.04	1.63	1.69	0.96	0.72	1.27	1.04	1.63	1.69
								0.972915	0.73839	1.26672

## Sheet: PFUnDA
		Orginal effect estimates						Standardized effect estimates
		Continuous exposure			Categorical exposure			Continuous exposure			Categorical exposure
Study	Increment (ng/ml)	Regression Coefficients	LowerCI	UpperCI	Regression Coefficients	LowerCI	UpperCI	Regression Coefficients	LowerCI	UpperCI	Regression Coefficients	LowerCI	UpperCI
10	or e	0.93	0.65	1.33				0.93	0.65	1.33
56	or e	1.23	0.92	1.58	1.52	0.95	2.44	1.23	0.92	1.58	1.52	0.95	2.44
25 female	e	1.83	1.01	3.32				1.83	1.01	3.32
25 male	e	0.87	0.61	1.25				0.87	0.61	1.25

## Sheet: PFNA
		Orginal effect estimates						Standardized effect estimates
		Continuous exposure			Categorical exposure			Continuous exposure			Categorical exposure
Study	Increment (ng/ml)	Regression Coefficients	LowerCI	UpperCI	Regression Coefficients	LowerCI	UpperCI	Regression Coefficients	LowerCI	UpperCI	Regression Coefficients	LowerCI	UpperCI
10	or e	0.97	0.74	1.26				0.97	0.74	1.26
31	or 2	0.85	0.68	1.07				0.801808	0.592047	1.09632				2
56	or e	1.38	1.02	1.87	1.23	0.77	1.99	1.38	1.02	1.87	1.23	0.77	1.99
25 female	e	2.03	0.9	4.56				2.03	0.9	4.56
25 male	e	0.96	0.52	1.76				0.96	0.52	1.76

## Sheet: PFDA
		Orginal effect estimates						Standardized effect estimates
		Continuous exposure			Categorical exposure			Continuous exposure			Categorical exposure
Study	Increment (ng/ml)	Regression Coefficients	LowerCI	UpperCI	Regression Coefficients	LowerCI	UpperCI	Regression Coefficients	LowerCI	UpperCI	Regression Coefficients	LowerCI	UpperCI
56	or e	1.46	1.06	2.01	1.5	0.94	2.38	1.46	1.06	2.01	1.5	0.94	2.38

## Sheet: PFHpA
		Orginal effect estimates						Standardized effect estimates
		Continuous exposure			Categorical exposure			Continuous exposure			Categorical exposure
Study	Increment (ng/ml)	Regression Coefficients	LowerCI	UpperCI	Regression Coefficients	LowerCI	UpperCI	Regression Coefficients	LowerCI	UpperCI	Regression Coefficients	LowerCI	UpperCI
56	or e	1.06	0.9	1.25	1.25	0.85	1.84	1.06	0.9	1.25	1.25	0.85	1.84

## Sheet: PFDEA
		Orginal effect estimates						Standardized effect estimates
		Continuous exposure			Categorical exposure			Continuous exposure			Categorical exposure
Study	Increment (ng/ml)	Regression Coefficients	LowerCI	UpperCI	Regression Coefficients	LowerCI	UpperCI	Regression Coefficients	LowerCI	UpperCI	Regression Coefficients	LowerCI	UpperCI
25 female	e	3.14	1.07	9.19				3.14	1.07	9.19
25 male	e	0.71	0.33	1.52				0.71	0.33	1.52

## Sheet: PFDODA
		Orginal effect estimates						Standardized effect estimates
		Continuous exposure			Categorical exposure			Continuous exposure			Categorical exposure
Study	Increment (ng/ml)	Regression Coefficients	LowerCI	UpperCI	Regression Coefficients	LowerCI	UpperCI	Regression Coefficients	LowerCI	UpperCI	Regression Coefficients	LowerCI	UpperCI
25 female	e	1.98	0.73	5.33
25 male	e	0.78	0.43	1.42
