# Supplementary material for: Association Between Exposure to Per- and Polyfluoroalkyl Substances and Birth Outcomes: A Systematic Review and Meta-Analysis
Source: Front Public Health. 2022 Mar 24;10:855348. doi: 10.3389/fpubh.2022.855348 (PMC8988915; doi:10.3389/fpubh.2022.855348)
Supplement: Supplementary file 7 [file Table_7.xlsx]

## Sheet: PFAS
		Orginal effect estimates						Standardized effect estimates
		Continuous exposure			Categorical exposure			Continuous exposure			Categorical exposure
Study	Increment (ng/ml)	Regression Coefficients	LowerCI	UpperCI	Regression Coefficients	LowerCI	UpperCI	Regression Coefficients	LowerCI	UpperCI	Regression Coefficients	LowerCI	UpperCI
37					0.009	-0.084	0.103				0.009	-0.084	0.103

## Sheet: PFOA
		Orginal effect estimates						Standardized effect estimates
		Continuous exposure			Categorical exposure			Continuous exposure			Categorical exposure
Study	Increment (ng/ml)	Regression Coefficients	LowerCI	UpperCI	Regression Coefficients	LowerCI	UpperCI	Regression Coefficients	LowerCI	UpperCI	Regression Coefficients	LowerCI	UpperCI		2.71828
1	e	-0.07	-0.138	-0.001	-0.039	-0.077	-0.001	-0.07	-0.138	-0.001	-0.039	-0.077	-0.001
10	e	-0.01	-0.04	0.02				-0.01	-0.04	0.02
11					0.02	-0.05	0.09				0.02	-0.05	0.09
15	10	0.095	-0.2	0.389				0.0258237	-0.0543656	0.105741				10
19		-0.412	-0.788	-0.037				-0.412	-0.788	-0.037
20	0.1 ng	0	0	0	0.03	-0.1	0.16	0	0	0	0.03	-0.1	0.16	0.1
21	e	-0.06	-0.16	0.05				-0.06	-0.16	0.05
32	10	-1.32	-2.66	0.02				-0.358813	-0.723063	0.00543656				10
34	10	0.06	-0.1	0.22				0.0163097	-0.0271828	0.0598022				10
37					0.06	-0.03	0.15				0.06	-0.03	0.15
46	e	-0.05	-0.1	0.01				-0.05	-0.1	0.01
47	e	0.001	-0.003	0.005				0.001	-0.003	0.005

## Sheet: PFOS
		Orginal effect estimates						Standardized effect estimates
		Continuous exposure			Categorical exposure			Continuous exposure			Categorical exposure
Study	Increment (ng/ml)	Regression Coefficients	LowerCI	UpperCI	Regression Coefficients	LowerCI	UpperCI	Regression Coefficients	LowerCI	UpperCI	Regression Coefficients	LowerCI	UpperCI		2.71828
1	e	-0.074	-0.123	-0.025	-0.062	-0.104	-0.021	-0.074	-0.123	-0.025	-0.062	-0.104	-0.021
10	e	-0.01	-0.05	0.02				-0.01	-0.05	0.02
11					0.05	-0.01	0.12				0.05	-0.01	0.12
19		-0.355	-0.702	-0.008				-0.355	-0.702	-0.008
20	0.1 ng	0	0	0	-0.11	-0.25	0.02	0	0	0	-0.11	-0.25	0.02	0.1
21	e	-0.03	-0.14	-0.08				-0.03	-0.14	-0.08
32	10	-2.25	-4.01	-0.5				-0.611613	-1.09003	-0.135914				10
34	10	0.07	-0.03	0.16				0.019028	-0.00815485	0.0434925				10
37					-0.04	-0.13	0.06				-0.04	-0.13	0.06
46	e	-0.04	-0.09	0.001				-0.04	-0.09	0.001
47	e	-0.005	-0.008	-0.002				-0.005	-0.008	-0.002

## Sheet: PFHxS
		Orginal effect estimates						Standardized effect estimates
		Continuous exposure			Categorical exposure			Continuous exposure			Categorical exposure
Study	Increment (ng/ml)	Regression Coefficients	LowerCI	UpperCI	Regression Coefficients	LowerCI	UpperCI	Regression Coefficients	LowerCI	UpperCI	Regression Coefficients	LowerCI	UpperCI		2.71828
11					-0.01	-0.08	0.05				-0.01	-0.08	0.05
19		-0.552	-1.11	0.006				-0.552	-1.11	0.006
20	0.1 ng	-0.01	-0.03	0	-0.11	-0.25	0.03	-0.1	-0.3	0	-0.11	-0.25	0.03	0.1
21	e	-0.05	-0.13	0.03				-0.05	-0.13	0.03
34	10	0.03	-0.06	0.12				0.00815485	-0.0163097	0.0326194				10
37					-0.01	-0.1	0.08				-0.01	-0.1	0.08
47	e	-0.004	-0.007	0				-0.004	-0.007	0

## Sheet: PFNA
		Orginal effect estimates						Standardized effect estimates
		Continuous exposure			Categorical exposure			Continuous exposure			Categorical exposure
Study	Increment (ng/ml)	Regression Coefficients	LowerCI	UpperCI	Regression Coefficients	LowerCI	UpperCI	Regression Coefficients	LowerCI	UpperCI	Regression Coefficients	LowerCI	UpperCI		2.71828
10	e	-0.02	-0.03	-0.004				-0.02	-0.03	-0.004
20	0.1 ng	0.01	0	0.02	0.02	-0.11	0.16	0.1	0	0.2	0.02	-0.11	0.16	0.1
21	e	-0.03	-0.16	0.09				-0.03	-0.16	0.09
34	10	0.01	-0.13	0.15				0.00271828	-0.0353377	0.0407742				10
37					0.01	-0.08	0.09				0.01	-0.08	0.09
47	e	-0.003	-0.007	0.001				-0.003	-0.007	0.001

## Sheet: PFUnDA
		Orginal effect estimates						Standardized effect estimates
		Continuous exposure			Categorical exposure			Continuous exposure			Categorical exposure
Study	Increment (ng/ml)	Regression Coefficients	LowerCI	UpperCI	Regression Coefficients	LowerCI	UpperCI	Regression Coefficients	LowerCI	UpperCI	Regression Coefficients	LowerCI	UpperCI		2.71828
10	e	-0.01	-0.03	0.005				-0.01	-0.03	0.005
20	0.1 ng	0	-0.02	0.01	-0.003	-0.17	0.11	0	-0.2	0.1	-0.003	-0.17	0.11	0.1
21	e	0.01	-0.09	0.11				0.01	-0.09	0.11
34	10	0.01	-0.04	0.06				0.00271828	-0.0108731	0.0163097				10
37					0.03	-0.07	0.12				0.03	-0.07	0.12
47	e	-0.001	-0.005	0.02				-0.001	-0.005	0.02

## Sheet: PFDA
		Orginal effect estimates						Standardized effect estimates
		Continuous exposure			Categorical exposure			Continuous exposure			Categorical exposure
Study	Increment (ng/ml)	Regression Coefficients	LowerCI	UpperCI	Regression Coefficients	LowerCI	UpperCI	Regression Coefficients	LowerCI	UpperCI	Regression Coefficients	LowerCI	UpperCI		2.71828
20	0.1 ng	0.01	-0.11	0.03	0.02	-0.12	0.15	0.1	-1.1	0.3	0.02	-0.12	0.15	0.1
21	e	-0.06	-0.18	0.05				-0.06	-0.18	0.05
34	10	-0.01	-0.08	0.06				-0.00271828	-0.0217463	0.0163097				10
37					0.03	-0.06	0.12				0.03	-0.06	0.12
47	e	0	-0.005	0.004				0	-0.005	0.004

## Sheet: PFDS
		Orginal effect estimates						Standardized effect estimates
		Continuous exposure			Categorical exposure			Continuous exposure			Categorical exposure
Study	Increment (ng/ml)	Regression Coefficients	LowerCI	UpperCI	Regression Coefficients	LowerCI	UpperCI	Regression Coefficients	LowerCI	UpperCI	Regression Coefficients	LowerCI	UpperCI
37					-0.08	-0.2	0.03				-0.08	-0.2	0.03

## Sheet: PFHxA
		Orginal effect estimates						Standardized effect estimates
		Continuous exposure			Categorical exposure			Continuous exposure			Categorical exposure
Study	Increment (ng/ml)	Regression Coefficients	LowerCI	UpperCI	Regression Coefficients	LowerCI	UpperCI	Regression Coefficients	LowerCI	UpperCI	Regression Coefficients	LowerCI	UpperCI
37					0.03	-0.09	0.143				0.03	-0.09	0.143

## Sheet: PFHpA
c		Orginal effect estimates						Standardized effect estimates
		Continuous exposure			Categorical exposure			Continuous exposure			Categorical exposure
Study	Increment (ng/ml)	Regression Coefficients	LowerCI	UpperCI	Regression Coefficients	LowerCI	UpperCI	Regression Coefficients	LowerCI	UpperCI	Regression Coefficients	LowerCI	UpperCI
47	e	-0.002	-0.005	0.001				-0.002	-0.005	0.001

[truncated: 5 more sheets: PFHpS, PFDoDA, PFTrDA, PFTeA, Et-PFOSA-ACOH]
