# Supplementary material for: Association Between Exposure to Per- and Polyfluoroalkyl Substances and Birth Outcomes: A Systematic Review and Meta-Analysis
Source: Front Public Health. 2022 Mar 24;10:855348. doi: 10.3389/fpubh.2022.855348 (PMC8988915; doi:10.3389/fpubh.2022.855348)
Supplement: Supplementary file 8 [file Table_8.xlsx]

## Sheet: PFAS
		Orginal effect estimates						Standardized effect estimates
		Continuous exposure			Categorical exposure			Continuous exposure			Categorical exposure
Study	Increment (ng/ml)	Regression Coefficients	LowerCI	UpperCI	Regression Coefficients	LowerCI	UpperCI	Regression Coefficients	LowerCI	UpperCI	Regression Coefficients	LowerCI	UpperCI
36	2	-0.06	-0.96	0.84				-0.06	-0.96	0.84				2
37					-0.21	-0.56	0.15				-0.21	-0.56	0.15
42	iqr	0	-0.2	0.2				0	-0.2	0.2

## Sheet: PFOS
		Orginal effect estimates						Standardized effect estimates
		Continuous exposure			Categorical exposure			Continuous exposure			Categorical exposure
Study	Increment (ng/ml)	Regression Coefficients	LowerCI	UpperCI	Regression Coefficients	LowerCI	UpperCI	Regression Coefficients	LowerCI	UpperCI	Regression Coefficients	LowerCI	UpperCI		2.71828
1	e	0.13	-0.26	0.52	0.11	-0.22	0.44	0.13	-0.26	0.52	0.11	-0.22	0.44
3					0.05	-0.25	0.35				0.05	-0.25	0.35
6	10	-0.183	-0.912	0.546				-0.0497446	-0.247907	0.148418				10
10	e	-0.17	-0.42	0.09				-0.17	-0.42	0.09
11					-0.63	-1.11	-0.15				-0.63	-1.11	-0.15
19		0.103	-0.221	0.428				0.103	-0.221	0.428
21	e	-0.22	-1	0.57				-0.22	-1	0.57
27	e	-0.16	-0.31	-0.02				-0.16	-0.31	-0.02
28 Noway	e	0	-0.4	0.4				0	-0.4	0.4
28 Sweden	e	-1.2	-2.1	-0.3				-1.2	-2.1	-0.3
31	2	0.03	-0.12	0.17				0.0407742	-0.163097	0.231054				2
34	10	0.33	-0.14	0.79				0.0897033	-0.0380559	0.214744				10
36	2	0.05	-0.33	0.43				0.067957	-0.448517	0.584431				2
37					0.07	-0.27	0.42				0.07	-0.27	0.42
42	iqr	-0.1	-0.3	0.1				-0.0242718	-0.0728155	0.0242718				4.12
45		-0.04	-0.08	-0.01	-0.52	-1.05	0.01	-0.04	-0.08	-0.01	-0.52	-1.05	0.01
46	e mm	-0.005	-3.97	3.88				-0.0005	-0.397	0.388				10
52	10	0.092	-0.311	0.494				0.0250082	-0.0845386	0.134283				10
57	e	-0.27	-0.51	-0.02				-0.27	-0.51	-0.02

## Sheet: PFOA
		Orginal effect estimates						Standardized effect estimates
		Continuous exposure			Categorical exposure			Continuous exposure			Categorical exposure
Study	Increment (ng/ml)	Regression Coefficients	LowerCI	UpperCI	Regression Coefficients	LowerCI	UpperCI	Regression Coefficients	LowerCI	UpperCI	Regression Coefficients	LowerCI	UpperCI		2.71828
1	e	-0.1	-0.64	0.44	-0.06	-0.36	0.24	-0.1	-0.64	0.44	-0.06	-0.36	0.24
3					-0.49	-0.81	-0.16				-0.49	-0.81	-0.16
6	10	-0.14	-0.712	0.432				-0.0380559	-0.193542	0.11743				10
10	e	-0.003	-0.21	0.21				-0.003	-0.21	0.21
11		-0.44	-0.96	0.08				-0.44	-0.96	0.08
15	e	-1.91	-3.31	-0.52				-1.91	-3.31	-0.52
19		0.152	-0.199	0.503				0.152	-0.199	0.503
21	e	0.06	-0.7	0.81				0.06	-0.7	0.81
28 Noway	e	-0.1	-0.7	0.4				-0.1	-0.7	0.4
28 Sweden	e	-1.3	-2.3	-0.3				-1.3	-2.3	-0.3
31	2	-0.01	-0.15	0.14				-0.0135914	-0.203871	0.19028				2
34	10	0.38	-0.41	1.17				0.103295	-0.11145	0.318039				10
36	2	0.03	-0.29	0.35				0.0407742	-0.394151	0.475699				2
37					-0.45	-0.79	-0.1				-0.45	-0.79	-0.1
42	iqr	0	-0.1	0.1				0	-0.108696	0.108696				0.92
45		0	-0.16	0.17	-0.16	-0.72	0.41	0	-0.16	0.17	-0.16	-0.72	0.41
46	e mm	0.94	-3.88	5.76				0.094	-0.388	0.576				10
52	10	-0.032	-0.309	0.246				-0.0086985	-0.0839949	0.0668697				10
57	e	-0.27	-0.61	0.07				-0.27	-0.61	0.07
25 female	e	-0.32	-0.92	0.28				-0.32	-0.92	0.28
25 male	e	0.31	-0.22	0.84				0.31	-0.22	0.84

## Sheet: PFHxS
		Orginal effect estimates						Standardized effect estimates
		Continuous exposure			Categorical exposure			Continuous exposure			Categorical exposure
Study	Increment (ng/ml)	Regression Coefficients	LowerCI	UpperCI	Regression Coefficients	LowerCI	UpperCI	Regression Coefficients	LowerCI	UpperCI	Regression Coefficients	LowerCI	UpperCI		2.71828
11					-0.82	-1.29	-0.34				-0.82	-1.29	-0.34
19		0.027	-0.464	0.518				0.027	-0.464	0.518
31	2	-0.06	-0.17	0.06				-0.0815485	-0.231054	0.0815485				2
34	10	0.38	-0.06	0.82				0.103295	-0.0163097	0.222899				10
36	2	-0.1	-0.24	0.03				-0.135914	-0.326194	0.0407742				2
37					-0.07	-0.42	0.27				-0.07	-0.42	0.27
42	iqr	0.1	0	0.2				0.454545	0	0.909091				0.22
45		-0.02	-0.06	0.02	-0.39	-0.93	0.15	-0.02	-0.06	0.02	-0.39	-0.93	0.15
52	10	0.028	-0.284	0.34				0.00761119	-0.0771992	0.0924216				10
57	e	-0.15	-0.42	0.11				-0.15	-0.42	0.11

## Sheet: PFNA
		Orginal effect estimates						Standardized effect estimates
		Continuous exposure			Categorical exposure			Continuous exposure			Categorical exposure
Study	Increment (ng/ml)	Regression Coefficients	LowerCI	UpperCI	Regression Coefficients	LowerCI	UpperCI	Regression Coefficients	LowerCI	UpperCI	Regression Coefficients	LowerCI	UpperCI		2.71828
10	e	0.16	0.05	0.27				0.16	0.05	0.27
21	e	0.2	-0.68	1.09				0.2	-0.68	1.09
31	2	0	-0.13	0.13				0	-0.176688	0.176688				2
34	10	0.13	-0.57	0.83				0.0353377	-0.154942	0.225617				10
36	2	0.01	-0.26	0.29				0.0135914	-0.353377	0.394151				2
37					0.33	-0.014	0.68				0.33	-0.014	0.68
42	iqr	0	-0.2	0.1				0	-0.588235	0.294118				0.34
45		-0.79	-2.02	0.45	-0.3	-0.9	0.3	-0.79	-2.02	0.45	-0.3	-0.9	0.3
52	10	-0.48	-0.856	-0.105				-0.130478	-0.232685	-0.028542				10
57	e	-0.34	-0.65	-0.03				-0.34	-0.65	-0.03
25 female	e	-0.38	-0.88	0.13				-0.38	-0.88	0.13
25 male	e	-0.17	-0.67	0.33				-0.17	-0.67	0.33

## Sheet: PFUnDA
		Orginal effect estimates						Standardized effect estimates
		Continuous exposure			Categorical exposure			Continuous exposure			Categorical exposure
Study	Increment (ng/ml)	Regression Coefficients	LowerCI	UpperCI	Regression Coefficients	LowerCI	UpperCI	Regression Coefficients	LowerCI	UpperCI	Regression Coefficients	LowerCI	UpperCI		2.71828
10	e	0.005	-0.14	0.16				0.005	-0.14	0.16
21	e	0.32	-0.37	1.02				0.32	-0.37	1.02
34	10	-0.2	-0.47	0.07				-0.0543656	-0.127759	0.019028				10
37					0.41	0.06	0.77				0.41	0.06	0.77
42	iqr	0	-0.2	0.1				0	-0.909091	0.454545				0.22
52	10	-0.006	-0.348	0.336				-0.00163097	-0.0945962	0.0913343				10
57	e	-0.29	-0.58	-0.01				-0.29	-0.58	-0.01
25 female	e	-0.31	-0.62	0				-0.31	-0.62	0
25 male	e	-0.66	-0.37	0.25				-0.66	-0.37	0.25

## Sheet: PFDoDA
		Orginal effect estimates						Standardized effect estimates
		Continuous exposure			Categorical exposure			Continuous exposure			Categorical exposure
Study	Increment (ng/ml)	Regression Coefficients	LowerCI	UpperCI	Regression Coefficients	LowerCI	UpperCI	Regression Coefficients	LowerCI	UpperCI	Regression Coefficients	LowerCI	UpperCI		2.71828
37					-0.12	-0.46	0.23				-0.12	-0.46	0.23
52	10	-0.174	-0.529	0.182				-0.174	-0.529	0.182				10
57	e	-0.54	-1	-0.08				-0.146787	-0.271828	-0.0217463
25 female	e	-0.39	-0.98	0.21				-0.39	-0.98	0.21
25 male	e	0.05	-0.46	0.55				0.05	-0.46	0.55

## Sheet: PFTrDA
		Orginal effect estimates						Standardized effect estimates
		Continuous exposure			Categorical exposure			Continuous exposure			Categorical exposure
Study	Increment (ng/ml)	Regression Coefficients	LowerCI	UpperCI	Regression Coefficients	LowerCI	UpperCI	Regression Coefficients	LowerCI	UpperCI	Regression Coefficients	LowerCI	UpperCI		2.71828
37					0.08	-0.22	0.37				0.08	-0.22	0.37
52	10	0.168	-0.194	0.529				0.0456671	-0.0527347	0.143797				10

## Sheet: PFDA
		Orginal effect estimates						Standardized effect estimates
		Continuous exposure			Categorical exposure			Continuous exposure			Categorical exposure
Study	Increment (ng/ml)	Regression Coefficients	LowerCI	UpperCI	Regression Coefficients	LowerCI	UpperCI	Regression Coefficients	LowerCI	UpperCI	Regression Coefficients	LowerCI	UpperCI		2.71828
21	e	0.36	-0.44	1.15				0.36	-0.44	1.15
34	10	-0.002	-0.35	0.34				-0.000543656	-0.0951399	0.0924216				10
36	2	-0.01	-0.26	0.24				-0.0135914	-0.353377	0.326194				2
37					0.21	-0.14	0.56				0.21	-0.14	0.56
42	iqr	0	-0.1	0.1				0	-0.625	0.625				0.16
52	10	-0.133	-0.491	0.225				-0.0361531	-0.133468	0.0611613				10
57	e	-0.27	-0.53	-0.01				-0.27	-0.53	-0.01

## Sheet: PFTeA
		Orginal effect estimates						Standardized effect estimates
		Continuous exposure			Categorical exposure			Continuous exposure			Categorical exposure
Study	Increment (ng/ml)	Regression Coefficients	LowerCI	UpperCI	Regression Coefficients	LowerCI	UpperCI	Regression Coefficients	LowerCI	UpperCI	Regression Coefficients	LowerCI	UpperCI
37					-0.06	-0.46	0.33				-0.06	-0.46	0.33

[truncated: 6 more sheets: PFHxA, PFHpA, PFHpS, PFDS, PFBS, PFDeA]
