# Supplementary material for: Association Between Exposure to Per- and Polyfluoroalkyl Substances and Birth Outcomes: A Systematic Review and Meta-Analysis
Source: Front Public Health. 2022 Mar 24;10:855348. doi: 10.3389/fpubh.2022.855348 (PMC8988915; doi:10.3389/fpubh.2022.855348)
Supplement: Supplementary file 10 [file Table_10.xlsx]

## Sheet: PFAS
		Orginal effect estimates						Standardized effect estimates
		Continuous exposure			Categorical exposure			Continuous exposure			Categorical exposure
Study	Increment (ng/ml)	Regression Coefficients	LowerCI	UpperCI	Regression Coefficients	LowerCI	UpperCI	Regression Coefficients	LowerCI	UpperCI	Regression Coefficients	LowerCI	UpperCI
49					0.06	-0.19	0.31				0.06	-0.19	0.31

## Sheet: PFOA
		Orginal effect estimates						Standardized effect estimates
		Continuous exposure			Categorical exposure			Continuous exposure			Categorical exposure
Study	Increment (ng/ml)	Regression Coefficients	LowerCI	UpperCI	Regression Coefficients	LowerCI	UpperCI	Regression Coefficients	LowerCI	UpperCI	Regression Coefficients	LowerCI	UpperCI		2.71828
7	e				0.031	-0.25	0.31				0.031	-0.25	0.31
14		-0.03	-0.1	0.04	-0.21	-0.45	0.04	-0.03	-0.1	0.04	-0.21	-0.45	0.04
26	10	-0.1	-0.34	0.13				-0.0271828	-0.0924216	0.0353377				10
41	2	-0.03	-0.17	0.1	-0.15	-0.4	-0.1	-0.0407742	-0.231054	0.135914	-0.15	-0.4	-0.1	2
49					0.12	-0.14	0.37				0.12	-0.14	0.37
25 female	e	-0.14	-0.39	0.11				-0.14	-0.39	0.11
25 male	e	0.03	-0.11	0.18				0.03	-0.11	0.18

## Sheet: PFOS
		Orginal effect estimates						Standardized effect estimates
		Continuous exposure			Categorical exposure			Continuous exposure			Categorical exposure
Study	Increment (ng/ml)	Regression Coefficients	LowerCI	UpperCI	Regression Coefficients	LowerCI	UpperCI	Regression Coefficients	LowerCI	UpperCI	Regression Coefficients	LowerCI	UpperCI		2.71828
7	e				0.16	-0.13	0.44				0.16	-0.13	0.44
14		-0.01	-0.02	0.01	-0.18	-0.41	0.05	-0.01	-0.02	0.01	-0.18	-0.41	0.05
26	10	0.05	-0.18	0.29				0.0135914	-0.0489291	0.0788302				10
41	2	-0.06	-0.16	0.04	-0.12	-0.36	0.13	-0.0815485	-0.217463	0.0543656	-0.12	-0.36	0.13	2
49					0.02	-0.23	0.27				0.02	-0.23	0.27

## Sheet: PFHxS
		Orginal effect estimates						Standardized effect estimates
		Continuous exposure			Categorical exposure			Continuous exposure			Categorical exposure
Study	Increment (ng/ml)	Regression Coefficients	LowerCI	UpperCI	Regression Coefficients	LowerCI	UpperCI	Regression Coefficients	LowerCI	UpperCI	Regression Coefficients	LowerCI	UpperCI		2.71828
7	e				0.013	-0.26	0.29				0.013	-0.26	0.29
26	10	0.04	-0.12	0.2				0.0108731	-0.0326194	0.0543656				10
41	2	-0.06	-0.16	0.04	-0.13	-0.39	0.12	-0.0815485	-0.217463	0.0543656	-0.13	-0.39	0.12	2
49					0.15	-0.12	0.42				0.15	-0.12	0.42

## Sheet: PFNA
		Orginal effect estimates						Standardized effect estimates
		Continuous exposure			Categorical exposure			Continuous exposure			Categorical exposure
Study	Increment (ng/ml)	Regression Coefficients	LowerCI	UpperCI	Regression Coefficients	LowerCI	UpperCI	Regression Coefficients	LowerCI	UpperCI	Regression Coefficients	LowerCI	UpperCI		2.71828
41	2	-0.02	-0.19	0.15	-0.03	-0.27	0.22	-0.0271828	-0.258237	0.203871	-0.03	-0.27	0.22	2
49					-0.04	-0.32	0.25				-0.04	-0.32	0.25
25 female	e	-0.2	-0.42	0.01				-0.2	-0.42	0.01
25 male	e	0.01	-0.13	0.15				0.01	-0.13	0.15

## Sheet: Me-PFOSA-AcOH
		Orginal effect estimates						Standardized effect estimates
		Continuous exposure			Categorical exposure			Continuous exposure			Categorical exposure
Study	Increment (ng/ml)	Regression Coefficients	LowerCI	UpperCI	Regression Coefficients	LowerCI	UpperCI	Regression Coefficients	LowerCI	UpperCI	Regression Coefficients	LowerCI	UpperCI
49					0.09	-0.14	0.32				0.09	-0.14	0.32

## Sheet: PFDEDA
		Orginal effect estimates						Standardized effect estimates
		Continuous exposure			Categorical exposure			Continuous exposure			Categorical exposure
Study	Increment (ng/ml)	Regression Coefficients	LowerCI	UpperCI	Regression Coefficients	LowerCI	UpperCI	Regression Coefficients	LowerCI	UpperCI	Regression Coefficients	LowerCI	UpperCI
25 female	e	-0.32	-0.63	0				-0.32	-0.63	0
25 male	e	0.09	-0.09	0.26				0.09	-0.09	0.26

## Sheet: PFUNDA
		Orginal effect estimates						Standardized effect estimates
		Continuous exposure			Categorical exposure			Continuous exposure			Categorical exposure
Study	Increment (ng/ml)	Regression Coefficients	LowerCI	UpperCI	Regression Coefficients	LowerCI	UpperCI	Regression Coefficients	LowerCI	UpperCI	Regression Coefficients	LowerCI	UpperCI
25 female	e	-0.15	-0.28	-0.02				-0.15	-0.28	-0.02
25 male	e	0.01	-0.07	0.1				0.01	-0.07	0.1

## Sheet: PFDODA
		Orginal effect estimates						Standardized effect estimates
		Continuous exposure			Categorical exposure			Continuous exposure			Categorical exposure
Study	Increment (ng/ml)	Regression Coefficients	LowerCI	UpperCI	Regression Coefficients	LowerCI	UpperCI	Regression Coefficients	LowerCI	UpperCI	Regression Coefficients	LowerCI	UpperCI
25 female	e	-0.3	-0.55	-0.06				-0.3	-0.55	-0.06
25 male	e	0.06	-0.08	0.2				0.06	-0.08	0.2
